# Supplementary material for: Impacts, Potential Benefits and Eradication Feasibility of Aquatic Alien Species in an Integral Natural State Reserve
Source: Biology (Basel). 2024 Jan 22;13(1):64. doi: 10.3390/biology13010064 (PMC10813597; doi:10.3390/biology13010064)
Supplement: Supplementary file 1 [file biology-13-00064-s001.zip]

Archive with 2 entries (2 files):
- Suppl. Materials 1_Paganelli et al.xlsx
- Supplementary Materials 2_Paganelli et al.pdf
